# Supplementary material for: Recombinant expression in E. coli of human FGFR2 with its transmembrane and extracellular domains
Source: PeerJ. 2017 Jun 29;5:e3512. doi: 10.7717/peerj.3512 (PMC5493969; doi:10.7717/peerj.3512)
Supplement: Supplemental Information 1 — Figures 2–4, 6. [file peerj-05-3512-s001.zip]

Archive with 4 entries (4 files):
- Fig2 western blot.docx
- Fig3 western blot.docx
- Fig4 western blot.docx
- Fig6 western blot.docx
